# Supplementary material for: The feedback loop of METTL14 and USP38 regulates cell migration, invasion and EMT as well as metastasis in bladder cancer
Source: PLoS Genet. 2022 Oct 26;18(10):e1010366. doi: 10.1371/journal.pgen.1010366 (PMC9605029; doi:10.1371/journal.pgen.1010366)
Supplement: S1 Data — (ZIP) [file pgen.1010366.s005.zip]

Archive with 34 entries (34 files):
- 1C Migration 5637 METTL14.png
- 1C Migration 5637 Vector.png
- 1C Migration T24 METTL14.png
- 1C Migration T24 Vector.png
- 1D 5637 0h METTL14.png
- 1D 5637 0h Vector.png
- 1D 5637 24h METTL14.png
- 1D 5637 24h Vector.png
- 1D T24 0h METTL14.png
- 1D T24 0h Vector.png
- 1D T24 24h METTL14.png
- 1D T24 24h Vector.png
- 1F Invasion 5637 METTL14.png
- 1F Invasion 5637 Vector.png
- 1F Invasion T24 METTL14.png
- 1F Invasion T24 Vector.png
- 1G 5637 METTL14 DAPI.png
- 1G 5637 METTL14 E-cadherin.png
- 1G 5637 METTL14 N-cadherin.png
- 1G 5637 Vector DAPI.png
- 1G 5637 Vector E-cadherin.png
- 1G 5637 Vector N-cadherin.png
- 1G T24 METTL14 DAPI.png
- 1G T24 METTL14 E-cadherin.png
- 1G T24 METTL14 N-cadherin.png
- 1G T24 Vector DAPI.png
- 1G T24 Vector E-cadherin.png
- 1G T24 Vector N-cadherin.png
- 1J METTL14 METTL14.png
- 1J METTL14 Vector.png
- 1K METTL14 Liver.png
- 1K METTL14 Lung.png
- 1K Vector Liver.png
- 1K Vector Lung.png
