# Supplementary material for: The feedback loop of METTL14 and USP38 regulates cell migration, invasion and EMT as well as metastasis in bladder cancer
Source: PLoS Genet. 2022 Oct 26;18(10):e1010366. doi: 10.1371/journal.pgen.1010366 (PMC9605029; doi:10.1371/journal.pgen.1010366)
Supplement: S2 Data — (ZIP) [file pgen.1010366.s006.zip]

Archive with 42 entries (42 files):
- 4C Migration 5637 METTL14 sh-USP38.png
- 4C Migration 5637 METTL14.png
- 4C Migration 5637 Vector.png
- 4C Migration T24 METTL14 sh-USP38.png
- 4C Migration T24 METTL14.png
- 4C Migration T24 Vector.png
- 4D 5637 0h METTL14 sh-USP38.png
- 4D 5637 0h METTL14.png
- 4D 5637 0h Vector.png
- 4D 5637 24h METTL14 sh-USP38.png
- 4D 5637 24h METTL14.png
- 4D 5637 24h Vector.png
- 4D T24 0h METTL14 sh-USP38.png
- 4D T24 0h METTL14.png
- 4D T24 0h Vector.png
- 4D T24 24h METTL14 sh-USP38.png
- 4D T24 24h METTL14.png
- 4D T24 24h Vector.png
- 4E Invasion 5637 METTL14 sh-USP38.png
- 4E Invasion 5637 METTL14.png
- 4E Invasion 5637 Vector.png
- 4E Invasion T24 METTL14 sh-USP38.png
- 4E Invasion T24 METTL14.png
- 4E Invasion T24 Vector.png
- 4F 5637 METTL14 DAPI.png
- 4F 5637 METTL14 E-cadherin.png
- 4F 5637 METTL14 N-cadherin.png
- 4F 5637 METTL14 sh-USP38 DAPI.png
- 4F 5637 METTL14 sh-USP38 E-cadherin.png
- 4F 5637 METTL14 sh-USP38 N-cadherin.png
- 4F 5637 Vector DAPI.png
- 4F 5637 Vector E-cadherin.png
- 4F 5637 Vector N-cadherin.png
- 4F T24 METTL14 DAPI.png
- 4F T24 METTL14 E-cadherin.png
- 4F T24 METTL14 N-cadherin.png
- 4F T24 METTL14 sh-USP38 DAPI.png
- 4F T24 METTL14 sh-USP38 E-cadherin.png
- 4F T24 METTL14 sh-USP38 N-cadherin.png
- 4F T24 Vector DAPI.png
- 4F T24 Vector E-cadherin.png
- 4F T24 Vector N-cadherin.png
