# Supplementary material for: The feedback loop of METTL14 and USP38 regulates cell migration, invasion and EMT as well as metastasis in bladder cancer
Source: PLoS Genet. 2022 Oct 26;18(10):e1010366. doi: 10.1371/journal.pgen.1010366 (PMC9605029; doi:10.1371/journal.pgen.1010366)
Supplement: S3 Data — (ZIP) [file pgen.1010366.s007.zip]

Archive with 6 entries (6 files):
- 7B Migration 5637 miR-3165 inhibitor sh-METTL14.png
- 7B Migration 5637 miR-3165 inhibitor.png
- 7B Migration 5637 NC inhibitor.png
- 7B Migration T24 miR-3165 inhibitor sh-METTL14.png
- 7B Migration T24 miR-3165 inhibitor.png
- 7B Migration T24 NC inhibitor.png
