# Supplementary material for: The feedback loop of METTL14 and USP38 regulates cell migration, invasion and EMT as well as metastasis in bladder cancer
Source: PLoS Genet. 2022 Oct 26;18(10):e1010366. doi: 10.1371/journal.pgen.1010366 (PMC9605029; doi:10.1371/journal.pgen.1010366)
Supplement: S6 Data — (ZIP) [file pgen.1010366.s010.zip]

Archive with 18 entries (18 files):
- 7E 5637 miR-3165 inhibitor DAPI.png
- 7E 5637 miR-3165 inhibitor E-cadherin.png
- 7E 5637 miR-3165 inhibitor N-cadherin.png
- 7E 5637 miR-3165 inhibitor sh-METTL14 DAPI.png
- 7E 5637 miR-3165 inhibitor sh-METTL14 E-cadherin.png
- 7E 5637 miR-3165 inhibitor sh-METTL14 N-cadherin.png
- 7E 5637 NC inhibitor DAPI.png
- 7E 5637 NC inhibitor E-cadherin.png
- 7E 5637 NC inhibitor N-cadherin.png
- 7E T24 miR-3165 inhibitor DAPI.png
- 7E T24 miR-3165 inhibitor E-cadherin.png
- 7E T24 miR-3165 inhibitor N-cadherin.png
- 7E T24 miR-3165 inhibitor sh-METTL14 DAPI.png
- 7E T24 miR-3165 inhibitor sh-METTL14 E-cadherin.png
- 7E T24 miR-3165 inhibitor sh-METTL14 N-cadherin.png
- 7E T24 NC inhibitor DAPI.png
- 7E T24 NC inhibitor E-cadherin.png
- 7E T24 NC inhibitor N-cadherin.png
