# Supplementary material for: The feedback loop of METTL14 and USP38 regulates cell migration, invasion and EMT as well as metastasis in bladder cancer
Source: PLoS Genet. 2022 Oct 26;18(10):e1010366. doi: 10.1371/journal.pgen.1010366 (PMC9605029; doi:10.1371/journal.pgen.1010366)
Supplement: S7 Data — (ZIP) [file pgen.1010366.s011.zip]

Archive with 19 entries (19 files):
- Figure 1B.tif
- Figure 1E.tif
- Figure 1H.tif
- Figure 1I.tif
- Figure 2B.tif
- Figure 3B.tif
- Figure 3F.tif
- Figure 3H.tif
- Figure 4A.tif
- Figure 5A.tif
- Figure 5B.tif
- Figure 5C.tif
- Figure 5D.tif
- Figure 5E.tif
- Figure 5F.tif
- Figure 5G.tif
- Figure 6E.tif
- Figure 7A.tif
- Figure 7F.tif
