# Supplementary material for: The feedback loop of METTL14 and USP38 regulates cell migration, invasion and EMT as well as metastasis in bladder cancer
Source: PLoS Genet. 2022 Oct 26;18(10):e1010366. doi: 10.1371/journal.pgen.1010366 (PMC9605029; doi:10.1371/journal.pgen.1010366)
Supplement: S8 Data — (ZIP) [file pgen.1010366.s012.zip]

Archive with 28 entries (28 files):
- S1A SV-HUC-1 Migration sh-METTL14.png
- S1A SV-HUC-1 Migration sh-NC.png
- S1A SW780 Migration sh-METTL14.png
- S1A SW780 Migration sh-NC.png
- S1B SV-HUC-1 0h sh-METTL14.png
- S1B SV-HUC-1 0h sh-NC.png
- S1B SV-HUC-1 24h sh-METTL14.png
- S1B SV-HUC-1 24h sh-NC.png
- S1B SW780 0h sh-METTL14.png
- S1B SW780 0h sh-NC.png
- S1B SW780 24h sh-METTL14.png
- S1B SW780 24h sh-NC.png
- S1C SV-HUC-1 Invasion sh-METTL14.png
- S1C SV-HUC-1 Invasion sh-NC.png
- S1C SW780 Invasion sh-METTL14.png
- S1C SW780 Invasion sh-NC.png
- S1D SV-HUC-1 sh-METTL14 DAPI.png
- S1D SV-HUC-1 sh-METTL14 E-cadherin.png
- S1D SV-HUC-1 sh-METTL14 N-cadherin.png
- S1D SV-HUC-1 sh-NC DAPI.png
- S1D SV-HUC-1 sh-NC E-cadherin.png
- S1D SV-HUC-1 sh-NC N-cadherin.png
- S1D SW780 sh-METTL14 DAPI.png
- S1D SW780 sh-METTL14 E-cadherin.png
- S1D SW780 sh-METTL14 N-cadherin.png
- S1D SW780 sh-NC DAPI.png
- S1D SW780 sh-NC E-cadherin.png
- S1D SW780 sh-NC N-cadherin.png
